# Supplementary material for: Transcriptional profiling identification of inflammatory signaling pathways in ulcerative colitis
Source: PLoS One. 2025 Sep 2;20(9):e0330332. doi: 10.1371/journal.pone.0330332 (PMC12404484; doi:10.1371/journal.pone.0330332)
Supplement: S1 File — Comma separated file with differential expression results between normal and ulcerative colitis groups. (CSV) [file pone.0330332.s001.csv]

ID	adj.P.Val	P.Value	logFC	Gene.symbol	Gene.title
28123	8.19225265248359e-07	3.23456216817725e-11	0.12704283922693	PLCB3	phospholipase C beta 3
22027	8.19225265248359e-07	5.29317868610428e-11	-0.114064178613146	ZFAS1	ZNFX1 antisense RNA 1
12037	2.29152222338991e-06	2.22089767725326e-10	-0.133849124455771	MIR4435-2HG	MIR4435-2 host gene
33894	2.93196060075846e-06	3.78879705467269e-10	0.0638553803759159	BRI3BP	BRI3 binding protein
34707	3.1767989161307e-06	5.13148367921868e-10	-0.128601842306467
6960	1.71726550149484e-05	3.32867901045715e-09	0.0922539730275035
22268	2.30319924985619e-05	5.20850124345589e-09	0.077515244239142	C6orf120	chromosome 6 open reading frame 120
42889	2.77862236878094e-05	7.18129448544534e-09	0.0936155324413296	STK25	serine/threonine kinase 25
21986	2.88637138742773e-05	9.08651796206869e-09	-0.138428417861315	C1orf54	chromosome 1 open reading frame 54
19489	2.88637138742773e-05	9.32471211290214e-09	-0.28441197950515	CCNO	cyclin O
36434	3.94331890712551e-05	1.51084798659445e-08	0.121389878942338	ACO2	aconitase 2
16694	3.94331890712551e-05	1.52871444354546e-08	0.318514311033238	DPP10-AS1	DPP10 antisense RNA 1
16982	4.25044455724152e-05	1.78509333992827e-08	-0.169817598492089	CCL11	C-C motif chemokine ligand 11
25683	6.18416321757717e-05	2.79699828927054e-08	0.0349263826059255	STK35	serine/threonine kinase 35
5643	8.85105613713719e-05	4.28913361946947e-08	-0.0654783738982691	CADPS	calcium dependent secretion activator
11063	9.2166149996562e-05	4.76403178892871e-08	-0.0865992560263353	LYST	lysosomal trafficking regulator
26813	9.74818763558808e-05	5.35372455272331e-08	0.10146498290326	CNTNAP2	contactin associated protein-like 2
11488	0.000121208880165428	7.30394429239237e-08	-0.138988232982903	BACE2	beta-site APP-cleaving enzyme 2
30134	0.000121208880165428	7.43997132242404e-08	0.111048421577997
31687	0.000125766194248266	8.26246430950317e-08	0.0962280522459382	TMED4	transmembrane p24 trafficking protein 4
18191	0.000125766194248266	8.53230625836271e-08	-0.176154728682171	PDZK1IP1	PDZK1 interacting protein 1
28317	0.000130806205444252	9.29681630733847e-08	0.0773883311033238	LOC100506548	uncharacterized LOC100506548
28753	0.000133849704793724	1.03571182377804e-07	0.0548971975151322	FAM168B	family with sequence similarity 168 member B
27021	0.000133849704793724	1.03779573400833e-07	0.0891729346925772	NOC2L	NOC2 like nucleolar associated transcriptional repressor
8731	0.000158564148134827	1.32182410219396e-07	-0.0636657207178506	FAM60A	family with sequence similarity 60 member A
27437	0.000158564148134827	1.33186917732943e-07	0.046873313900393	MED22	mediator complex subunit 22
34614	0.000182407210410361	1.59106890259086e-07	0.178005118402888
15581	0.000207040675653005	1.92736235585335e-07	0.0929105689710097
30932	0.000207040675653005	1.93971040703533e-07	0.0854904147817777	MGC70870	C-terminal binding protein 2 pseudogene
34181	0.000215447904815674	2.08807816258649e-07	0.0571358142720612	ADAL	adenosine deaminase like
25911	0.000227961817387378	2.39972492387205e-07	0.0595856906658172	ADD1	adducin 1
5102	0.000227961817387378	2.43298668824717e-07	0.111706980354678
7160	0.000227961817387378	2.44976378965232e-07	0.0731574335775725	ADGRV1	adhesion G protein-coupled receptor V1
6936	0.000227961817387378	2.51549082232408e-07	-0.214181184559839	TRIM22	tripartite motif containing 22
31317	0.000227961817387378	2.57758726127745e-07	0.085163459063396	COX10	COX10, heme A:farnesyltransferase cytochrome c oxidase assembly factor
31896	0.000230022948269217	2.67520389535821e-07	0.0533193253690135	ZFHX2	zinc finger homeobox 2
16269	0.000235739794304492	2.81784983823293e-07	-0.0985573891897632	PML	promyelocytic leukemia
23331	0.000251993922309051	3.09354818367381e-07	-0.0815885186365087
10494	0.000254290799479979	3.20389648501621e-07	-0.280153020601041	DUOX2	dual oxidase 2
35142	0.000318328608512032	4.26547639272914e-07	0.102354481363492	SURF6	surfeit 6
6989	0.000318328608512032	4.34367793313452e-07	-0.071164205585643	TBC1D2B	TBC1 domain family member 2B
1460	0.000318328608512032	4.34542015401773e-07	0.0647448790485292
16863	0.000318328608512032	4.42835801806287e-07	-0.0854540165657854	CARHSP1	calcium regulated heat stable protein 1
30730	0.000318328608512032	4.57453674520049e-07	0.0518447432303281	TOMM40	translocase of outer mitochondrial membrane 40
16935	0.000318328608512032	4.6955892121953e-07	-0.215184483274928	ADGRF1	adhesion G protein-coupled receptor F1
8684	0.000318328608512032	4.73060541175727e-07	0.0832800691302964	SAMD1	sterile alpha motif domain containing 1
42243	0.000321876870976059	4.88732084250009e-07	0.151989443453329	GNA11	G protein subunit alpha 11
1896	0.000329125472274369	5.1037095913839e-07	-0.0770674183922694	MR1	major histocompatibility complex, class I-related
24305	0.000359307722822026	5.78313516602066e-07	0.0985376833386431	NOL4L	nucleolar protein 4 like
19023	0.000359307722822026	5.80389808784043e-07	0.117672263884464	CCAR2	cell cycle and apoptosis regulator 2
27197	0.000364792198550922	6.01033860764263e-07	-0.112813365190613
5716	0.000374717053901349	6.29491723294894e-07	0.102998216204736	CTAGE15	CTAGE family member 15
43196	0.000380588917281349	6.51651244295131e-07	-0.115247832643093	GPX8	glutathione peroxidase 8 (putative)
1128	0.000399990764994694	6.97793542343912e-07	0.118082852500796
21647	0.000414631364409642	7.43618566357498e-07	0.0639257322926623	KIAA2013	KIAA2013
32870	0.000414631364409642	7.50124585092071e-07	0.0278765496442604	MRPL49	mitochondrial ribosomal protein L49
37533	0.000435646601609765	8.02218010330057e-07	0.067485947435489	PGPEP1	pyroglutamyl-peptidase I
13277	0.0004594162994075	8.60830437605317e-07	-0.209367613889773	IGHV1-69	immunoglobulin heavy variable 1-69
14638	0.000474338072031256	9.04114048260131e-07	-0.0983771408091749
36290	0.000483753132595511	9.41482541456439e-07	-0.0906622283105023	C6orf48	chromosome 6 open reading frame 48
10690	0.000483753132595511	9.76944395551594e-07	-0.127649801422958	CENPL///GAS5	centromere protein L///growth arrest specific 5 (non-protein coding)
17309	0.000483753132595511	1.00452493254859e-06	-0.314279041945418
35252	0.000483753132595511	1.01211361262815e-06	-0.155333168206435	CHI3L1	chitinase 3 like 1
40923	0.000483753132595511	1.01930427517612e-06	-0.212918624190294
42513	0.000483753132595511	1.02685364119645e-06	-0.119700306148455	BACE2	beta-site APP-cleaving enzyme 2
1860	0.000483753132595511	1.05091332309698e-06	-0.0691050610597855	WSB1	WD repeat and SOCS box containing 1
44101	0.000483753132595511	1.05215757482775e-06	0.0636846357651057	ARAF	A-Raf proto-oncogene, serine/threonine kinase
23983	0.000483753132595511	1.06271283247705e-06	0.0821832084527981	AFG3L2	AFG3 like matrix AAA peptidase subunit 2
8638	0.00049720427140037	1.13997949080266e-06	0.0755030304767973	CDH24	cadherin 24
23575	0.00049720427140037	1.15188242846176e-06	0.0695310824041627
42777	0.00049720427140037	1.15490881387689e-06	0.0800868558989063	IGF2R	insulin like growth factor 2 receptor
27159	0.00049720427140037	1.16389587688266e-06	-0.106852348200064
25428	0.00049720427140037	1.17257581612157e-06	-0.0805507646808963	BHLHE40	basic helix-loop-helix family member e40
3866	0.000504793326705942	1.22507458421437e-06	-0.0768525702453011	GPR137B	G protein-coupled receptor 137B
35379	0.000504793326705942	1.25287154782548e-06	0.109230039290645	TMEM98	transmembrane protein 98
17115	0.000504793326705942	1.25495196026337e-06	0.053069389614527	CENPBD1	CENPB DNA-binding domain containing 1
22449	0.000504793326705942	1.25570479280085e-06	0.0869608288202189
36902	0.000519086709475293	1.30803008784237e-06	-0.107458391950727
25854	0.000520966533309757	1.32959734223269e-06	0.0893848982690878	GRPEL1	GrpE like 1, mitochondrial
26698	0.000524507334014421	1.35557881763758e-06	0.140018243708187	DLX2	distal-less homeobox 2
2530	0.000527471114427087	1.38027913253841e-06	-0.159424784963364	CD55	CD55 molecule (Cromer blood group)
13263	0.000537924503537125	1.43433593043295e-06	0.0583411422958479	SLC2A8	solute carrier family 2 member 8
17020	0.000537924503537125	1.44238979755706e-06	0.0885736729319317	SPOPL	speckle type BTB/POZ protein like
28521	0.000552680668390375	1.51681595244375e-06	-0.142245777848572	HLA-G	major histocompatibility complex, class I, G
8270	0.000552680668390375	1.51766675754933e-06	-0.188688952214081	SAMD9L	sterile alpha motif domain containing 9 like
36660	0.000554368953048518	1.54623207664262e-06	0.0823323609429755	DNAJC11	DnaJ heat shock protein family (Hsp40) member C11
19334	0.000554368953048518	1.57470083341484e-06	0.0634585587766804	RCOR3	REST corepressor 3
5417	0.000554368953048518	1.57603113873068e-06	-0.113838791228629	RGCC	regulator of cell cycle
22990	0.000564332828430285	1.62258905893569e-06	-0.191470232451949	INPP5D	inositol polyphosphate-5-phosphatase D
35172	0.000588491420325861	1.711062474295e-06	-0.181592916109164	C4BPA	complement component 4 binding protein alpha
28211	0.000599280408432016	1.76179224550344e-06	0.0998731770202825	ZNF507	zinc finger protein 507
36333	0.00060338228586386	1.79462382845936e-06	0.0507864715939259
28747	0.00060338228586386	1.81283687359756e-06	0.0790105269194011	STK11	serine/threonine kinase 11
24107	0.000611266895312619	1.85627344315391e-06	-0.117451209514708	TMEM132A	transmembrane protein 132A
15503	0.000611501368773089	1.90857067604812e-06	-0.183590502283105	SLC40A1	solute carrier family 40 member 1
24879	0.000611501368773089	1.91007791137797e-06	0.1403658255283	LRRC47	leucine rich repeat containing 47
5699	0.000611501368773089	1.92435263252594e-06	0.0831063064670279
39935	0.000611501368773089	1.93600614265564e-06	-0.105050769034724
25469	0.00062203590453357	1.98945385245278e-06	0.117292671445259	CLCN3	chloride voltage-gated channel 3
30169	0.000622722561683297	2.0117676606684e-06	-0.0687847329298079
11271	0.000634283457114563	2.08005578779349e-06	-0.13804979929914	PRAME	preferentially expressed antigen in melanoma
24045	0.000634283457114563	2.09009861813289e-06	0.0740008190506531	ZNF787	zinc finger protein 787
15028	0.000651507211455591	2.17424115190774e-06	0.190509243495806
11593	0.000651507211455591	2.26323646650921e-06	0.0602681461187215	CAMK2D	calcium/calmodulin dependent protein kinase II delta
8497	0.000651507211455591	2.28646811577386e-06	-0.244740124774344	MMP7	matrix metallopeptidase 7
41235	0.000651507211455591	2.296664774224e-06	0.0898860530954657	ACSF3	acyl-CoA synthetase family member 3
12114	0.000651507211455591	2.30634009987619e-06	-0.0508883336519061	VRK2	vaccinia related kinase 2
34111	0.000651507211455591	2.31265707964559e-06	-0.0678959030476797	CFAP36	cilia and flagella associated protein 36
414	0.000651507211455591	2.35033395733246e-06	0.0838552981841349	HCFC1	host cell factor C1
27275	0.000651507211455591	2.35480427290364e-06	0.0963774580014868	LSM4	LSM4 homolog, U6 small nuclear RNA and mRNA degradation associated
15179	0.000651507211455591	2.36207984146732e-06	-0.124543195391314	AMPD3	adenosine monophosphate deaminase 3
1893	0.000651507211455591	2.37791646849097e-06	-0.0902305207603271	AMPD3	adenosine monophosphate deaminase 3
23835	0.000651507211455591	2.37837807373786e-06	0.0461076097483275	DUSP3	dual specificity phosphatase 3
26454	0.000680325396213299	2.51773394078193e-06	0.0614982134437719	FANCC	Fanconi anemia complementation group C
28360	0.000680325396213299	2.54649307457844e-06	0.0924533813316342
27909	0.000680325396213299	2.57024633940566e-06	0.136329033662525
26760	0.000680325396213299	2.57149548869148e-06	-0.154501798555803	CSTA	cystatin A
26318	0.000684241579146218	2.60840299603456e-06	-0.0830909100562804	ALAS2	5'-aminolevulinate synthase 2
21411	0.000693331445585731	2.68099035552452e-06	0.0927184876287566
7856	0.000693331445585731	2.68785208600787e-06	-0.057455168418817
1067	0.00070286976615618	2.74753639933119e-06	-0.111592959116491	FAM49A	family with sequence similarity 49 member A
15607	0.000728437700745565	2.87101503815206e-06	0.0728455824572579	TICRR	TOPBP1 interacting checkpoint and replication regulator
12027	0.000747390538781232	2.98352168485409e-06	0.127776122650526	MLYCD	malonyl-CoA decarboxylase
32226	0.000747390538781232	2.99400487203181e-06	0.0760493494743547	ATRNL1	attractin like 1
18792	0.000749211289463324	3.02550271961348e-06	-0.113702955399809	CARD8	caspase recruitment domain family member 8
22756	0.000761201613273165	3.09851402960583e-06	0.0532247647870872	ZNF672	zinc finger protein 672
42929	0.000761755491634153	3.1446005229133e-06	0.0959639790803865
38099	0.000761755491634153	3.14998717222884e-06	-0.141707194754168
8732	0.000761767535134959	3.17464663799217e-06	-0.0538940252734416	RNF114	ring finger protein 114
37424	0.000762344850037517	3.20168089761831e-06	-0.164709033662526	BLVRA	biliverdin reductase A
40117	0.000772160276423763	3.26944056395581e-06	0.0518769189763194	SLC2A8	solute carrier family 2 member 8
37393	0.000772160276423763	3.29555280757776e-06	0.0907555637676543	GAS6	growth arrest specific 6
32590	0.000772160276423763	3.31773976753765e-06	0.0529745588828713	CCNY	cyclin Y
14332	0.000778603371273772	3.37057736482152e-06	0.119264616225974
9856	0.000784919867579573	3.42327912784268e-06	0.0624845760858022	ERCC6L2	ERCC excision repair 6 like 2
41092	0.000790307942060056	3.47230988305769e-06	-0.0716456086864182
41960	0.000798093964555451	3.53230190424813e-06	-0.0710227689285336	RPL18A	ribosomal protein L18a
12425	0.000803372887044102	3.58161977166395e-06	-0.179076899543379	TIMP1	TIMP metallopeptidase inhibitor 1
6668	0.000805415263609312	3.61674490022919e-06	0.143643611022619
2716	0.000813289687201647	3.67837940841993e-06	-0.120249207815653	RBP7	retinol binding protein 7
6472	0.000820270397495465	3.76869747361847e-06	-0.0777616575342466	EFHC1	EF-hand domain containing 1
41451	0.000820270397495465	3.7933547650059e-06	-0.121750116703833	TRIM22	tripartite motif containing 22
25185	0.000820270397495465	3.79783347042345e-06	0.0892503774025698	TBC1D22B	TBC1 domain family member 22B
31380	0.000820270397495465	3.81595067646659e-06	0.0673315902091961	NBPF1	neuroblastoma breakpoint family member 1
19664	0.000821186100914268	3.85836480871221e-06	-0.10429804672401	S100Z	S100 calcium binding protein Z
41844	0.000821186100914268	3.87326906808435e-06	0.0913079713284486	DDR1	discoidin domain receptor tyrosine kinase 1
27422	0.000894278214614863	4.24691146696339e-06	0.0503341050228311	LOC101929977	uncharacterized LOC101929977
35533	0.000904986414560057	4.3270010129511e-06	0.086555573324838	METTL13	methyltransferase like 13
31318	0.000922227214127262	4.44717533917461e-06	0.0857838602527346	NEU4	neuraminidase 4
21338	0.000922227214127262	4.47218515617712e-06	-0.245008512052671
29718	0.000922227214127262	4.49881467122881e-06	0.0940757361155357
2627	0.000931066000792648	4.58071733060545e-06	-0.08630843782521	LINC00963	long intergenic non-protein coding RNA 963
7517	0.000931066000792648	4.60922003818927e-06	-0.068016281193586	TBL1XR1	transducin (beta)-like 1 X-linked receptor 1
38270	0.000931066000792648	4.63216915817238e-06	-0.0698646696400126	HMGN3	high mobility group nucleosomal binding domain 3
1056	0.000969987742522424	4.85714609068216e-06	-0.264653389189763
9885	0.000979164548634125	4.93591775206326e-06	-0.093516729531698
11934	0.000979164548634125	4.98923325864426e-06	0.0840278668365721	DHRS4	dehydrogenase/reductase 4
15601	0.000979164548634125	4.99799698533927e-06	-0.106540050865456	IRAK3	interleukin 1 receptor associated kinase 3
12158	0.000985843989774179	5.06393985830893e-06	0.0615885548476161
4099	0.000991939373241491	5.12729533238478e-06	0.0879526737814593	SHMT1	serine hydroxymethyltransferase 1
17371	0.000993999032278042	5.20024336582659e-06	0.0668778400764576	ANP32D	acidic nuclear phosphoprotein 32 family member D
5721	0.000993999032278042	5.20216589872207e-06	0.0793778908357226	FLII	FLII, actin remodeling protein
7038	0.00099590623244216	5.25206851750584e-06	-0.0474331588616332	HDAC9	histone deacetylase 9
37922	0.00099590623244216	5.30751518986833e-06	-0.139014981098014	FOXQ1	forkhead box Q1
7405	0.00099590623244216	5.30866861642942e-06	-0.0268264118084316
28579	0.0010236955867143	5.4898710148793e-06	-0.214547522777955	IGHG4	immunoglobulin heavy constant gamma 4 (G4m marker)
25722	0.00102969244752157	5.55529620521103e-06	0.0907206944886907	LPP	LIM domain containing preferred translocation partner in lipoma
27289	0.00104665823040176	5.68064168467713e-06	0.0940018277583094	WNK2	WNK lysine deficient protein kinase 2
10875	0.00105475237872012	5.75864676628869e-06	0.14909162142933	VIL1	villin 1
32572	0.00105744290303943	5.80749801372047e-06	0.0455473470319635	CDK12	cyclin dependent kinase 12
6670	0.0010601481665006	5.85660452515354e-06	0.081242593819688	ACO2	aconitase 2
15992	0.00106341375923034	5.91221921060259e-06	0.107026038972071	MKI67	marker of proliferation Ki-67
14900	0.00106341375923034	5.99637591006383e-06	-0.142468088563236	TMEM158	transmembrane protein 158 (gene/pseudogene)
33372	0.00106341375923034	6.00815388352486e-06	0.0305569539131358	KMT2C	lysine methyltransferase 2C
22741	0.00106341375923034	6.06452531030025e-06	0.0565338513326962	TOMM40L	translocase of outer mitochondrial membrane 40 like
14022	0.00106341375923034	6.07680868869552e-06	0.0627291596049697	ZNF3	zinc finger protein 3
6828	0.00106341375923034	6.08077261044678e-06	-0.047710423808007	HPSE	heparanase
27453	0.00108115632255678	6.23004659214278e-06	0.157768178931719	NBEAL1	neurobeachin like 1
23024	0.00108115632255678	6.28692489741905e-06	0.0410143427843262	METTL2B	methyltransferase like 2B
30792	0.00108115632255678	6.2870109859863e-06	0.0476020704045874	LMAN2L	lectin, mannose binding 2 like
29613	0.00108844066540491	6.36453319242389e-06	0.076638927471594	RNPS1	RNA binding protein with serine rich domain 1
7352	0.0010984582713095	6.45859680100564e-06	0.0566972036742064	ARF6	ADP ribosylation factor 6
28670	0.00109847300826386	6.50881005441872e-06	-0.0675733648720398	MAN2B1	mannosidase alpha class 2B member 1
30645	0.00109847300826386	6.53561804580578e-06	0.11496029308697	PATJ	PATJ, crumbs cell polarity complex component
27843	0.00109847300826386	6.56579197394728e-06	0.147740031432516	GBA2	glucosylceramidase beta 2
37555	0.00109847300826386	6.6029376670248e-06	0.0505319875756612	RAB3IP	RAB3A interacting protein
22263	0.00109847300826386	6.66511416786435e-06	0.0474633854730806	DOHH	deoxyhypusine hydroxylase/monooxygenase
33325	0.00109847300826386	6.67160707997693e-06	0.0652778366783476	ATG4B	autophagy related 4B cysteine peptidase
32853	0.00111051660372451	6.78063055191355e-06	0.0525418710842095	WDR46	WD repeat domain 46
19939	0.00113075344495605	6.96624628460336e-06	0.0945765001592864
19530	0.00113075344495605	6.97725360168654e-06	0.0727313815440162	LASP1	LIM and SH3 protein 1
33520	0.00113803111392889	7.14828534482459e-06	0.0910053116703834	AAMP	angio associated migratory cell protein
21568	0.00113803111392889	7.1933752936114e-06	0.052185497716895	MAN2A1	mannosidase alpha class 2A member 1
43496	0.00113803111392889	7.20374418065481e-06	0.134571557927153
41073	0.00113803111392889	7.20493102768545e-06	-0.0581721039609217	DENND3	DENN domain containing 3
17926	0.00113803111392889	7.21792348280396e-06	-0.110754187320803
30569	0.00113803111392889	7.24275148426668e-06	-0.057623381756398	MEF2A	myocyte enhancer factor 2A
10751	0.00114336063048922	7.31360744449392e-06	-0.0877815854306042	IFFO2	intermediate filament family orphan 2
22766	0.00115476985731287	7.43703923992969e-06	0.0466350218753318	OXSR1	oxidative stress responsive 1
1490	0.00115476985731287	7.46119956912108e-06	-0.143327327811405	IFITM2	interferon induced transmembrane protein 2
26382	0.00117189967721849	7.60973816375645e-06	-0.180529315493257	C10orf10	chromosome 10 open reading frame 10
34188	0.00117715848880076	7.68191557594346e-06	0.107305707868748	TMEM98	transmembrane protein 98
10817	0.00118029109623985	7.74048887176746e-06	0.125539631517469	MNX1-AS1	MNX1 antisense RNA 1 (head to head)
35998	0.00119144379929951	7.85212040631583e-06	0.107320944462143	MGAT4B	mannosyl (alpha-1,3-)-glycoprotein beta-1,4-N-acetylglucosaminyltransferase, isozyme B
8177	0.00119405515243939	7.90790548071574e-06	-0.0527066389508336	PTPN2	protein tyrosine phosphatase, non-receptor type 2
33318	0.00119431012457998	7.94817747830576e-06	0.0274377898481469	C16orf62	chromosome 16 open reading frame 62
27610	0.00119517475126172	7.99254291888531e-06	-0.175951739832219	C4BPB	complement component 4 binding protein beta
8371	0.0011970920741504	8.04403797322745e-06	-0.0586800954656473	FCGR2A	Fc fragment of IgG receptor IIa
39708	0.00120900041220581	8.16311578959145e-06	0.10093396357651	LINC01351	long intergenic non-protein coding RNA 1351
7626	0.00121121662771277	8.21720914323452e-06	-0.197551971116067	ADM	adrenomedullin
5931	0.00122147096274157	8.36767791508805e-06	0.107642776680472	VIL1	villin 1
6025	0.00122147096274157	8.37126164365486e-06	-0.0902322183285553	TF	transferrin
43604	0.00122147096274157	8.48481612194398e-06	0.0623716437294255	MLXIP	MLX interacting protein
8101	0.00122147096274157	8.53853647552744e-06	-0.0664110945099288
26050	0.00122147096274157	8.55664384147066e-06	0.0426847777423808	ELL	elongation factor for RNA polymerase II
43118	0.00122147096274157	8.5583142634608e-06	0.0942230777317617
31324	0.00122147096274157	8.56300313093365e-06	0.102203466496761	PRADC1	protease associated domain containing 1
22923	0.00123895769594695	8.72561794005412e-06	0.0696948222363811	PSMD3	proteasome 26S subunit, non-ATPase 3
2452	0.00125459457646753	8.87627486742871e-06	0.0383330724222151	EDC3	enhancer of mRNA decapping 3
2123	0.00125620337258973	8.92824003262072e-06	0.0650445245832006	TACO1	translational activator of cytochrome c oxidase I
37279	0.00127312896548838	9.09179020105222e-06	0.0744578615270255	TOE1	target of EGR1, member 1 (nuclear)
18311	0.00127312896548838	9.13079506165344e-06	0.0526170752893702	LOC285812	uncharacterized LOC285812
30335	0.00128375229968937	9.24845780289236e-06	-0.132544959435064	MRAP2	melanocortin 2 receptor accessory protein 2
10684	0.00128497608795628	9.29878670615126e-06	-0.0527568788361473	HOPX	HOP homeobox
12627	0.00129356875071177	9.40275792822085e-06	0.0641576420303706	MGME1	mitochondrial genome maintenance exonuclease 1
41107	0.00130730754583452	9.5493512013423e-06	0.178263732505044
32611	0.00130730754583452	9.5902757894821e-06	0.0241344767972815	ZNF134	zinc finger protein 134
3643	0.00130730754583452	9.63287963007243e-06	-0.0734375402994584	PCED1B	PC-esterase domain containing 1B
38372	0.00130730754583452	9.67155869988063e-06	0.0631718373154932	TNRC6B	trinucleotide repeat containing 6B
36626	0.00133881739003406	9.94792271460342e-06	0.0651609429754699
25226	0.00135347723990512	1.01005764172024e-05	0.125865162896889	MBTPS1	membrane bound transcription factor peptidase, site 1
919	0.00136035627302654	1.01958601583691e-05	0.0651288245725815	MCAT	malonyl-CoA-acyl carrier protein transacylase
34802	0.00136326652655525	1.02704782405739e-05	0.0415862855474143	RRM2	ribonucleotide reductase regulatory subunit M2
32136	0.00136326652655525	1.03418284992635e-05	0.0866262544334715	INSR	insulin receptor
8335	0.00136326652655525	1.03683575779172e-05	-0.0481633713496868	LINC01420	long intergenic non-protein coding RNA 1420
7990	0.00136326652655525	1.03938392539588e-05	0.0691597542741849	THOC5	THO complex 5
23455	0.00140002467415969	1.07193205329149e-05	0.06963581299777
9733	0.00141513629033153	1.08807403598535e-05	-0.152170992672826
22420	0.00142640112984362	1.11034641955412e-05	0.179248619624084	GCNT2	glucosaminyl (N-acetyl) transferase 2, I-branching enzyme (I blood group)
1415	0.00142640112984362	1.11264359963895e-05	0.0646064724434533	ABCF2	ATP binding cassette subfamily F member 2
5198	0.00142640112984362	1.11591870221767e-05	0.0991934376128277	LAMP1	lysosomal associated membrane protein 1
5791	0.00142640112984362	1.11949268889089e-05	-0.114199345439099	CTSK	cathepsin K
29868	0.00142640112984362	1.12072901929275e-05	0.0435542208771371	COQ9	coenzyme Q9
41414	0.00142640112984362	1.13074388318548e-05	-0.053659879473293	PRKAR1A	protein kinase cAMP-dependent type I regulatory subunit alpha
27177	0.00142640112984362	1.13637828411659e-05	-0.11313287458851	HS3ST1	heparan sulfate-glucosamine 3-sulfotransferase 1
22563	0.00142640112984362	1.13666742867611e-05	0.0713079328873315	TBL3	transducin beta like 3
12579	0.00142640112984362	1.13820856455183e-05	0.0661722078156525	USP5	ubiquitin specific peptidase 5
27647	0.00143682199127825	1.15116577449443e-05	0.0555510912180101	FDXACB1	ferredoxin-fold anticodon binding domain containing 1
30589	0.00145230530288499	1.17168005359059e-05	-0.112864615801211	ANKRD36C	ankyrin repeat domain 36C
41075	0.00145230530288499	1.1729544670196e-05	0.0768435329722841	SNRNP70	small nuclear ribonucleoprotein U1 subunit 70
