# Supplementary material for: Transcriptional profiling identification of inflammatory signaling pathways in ulcerative colitis
Source: PLoS One. 2025 Sep 2;20(9):e0330332. doi: 10.1371/journal.pone.0330332 (PMC12404484; doi:10.1371/journal.pone.0330332)
Supplement: S2 File — Comma separated file differential expression results for normal and ulcerative colitis without inflammation groups. (CSV) [file pone.0330332.s002.csv]

ID	adj.P.Val	P.Value	F	Gene.symbol	Gene.title
10494	2.56799536348886e-17	8.29616645179576e-22	43.7366785612401	DUOX2	dual oxidase 2
27159	1.32884793759925e-16	8.58595294694869e-21	41.1735128503466
16694	1.89974483078396e-14	1.84119483503001e-18	35.5033904238725	DPP10-AS1	DPP10 antisense RNA 1
11488	2.28502109618094e-14	2.95279588574134e-18	35.0185735726202	BACE2	beta-site APP-cleaving enzyme 2
12587	4.52032684656658e-14	7.30168451018701e-18	34.0955250221246	PI3	peptidase inhibitor 3
14865	2.27643832603897e-13	4.41255732901525e-17	32.2854244686212	ZC3H12A	zinc finger CCCH-type containing 12A
18191	6.7196328428694e-13	1.51959132584111e-16	31.0594271431008	PDZK1IP1	PDZK1 interacting protein 1
18979	1.30472070319027e-12	3.52322147042418e-16	30.2340577675922	LCN2	lipocalin 2
2627	1.30472070319027e-12	3.79352792166195e-16	30.1618268437977	LINC00963	long intergenic non-protein coding RNA 963
8497	1.67266421556462e-12	5.40370942548496e-16	29.816840953855	MMP7	matrix metallopeptidase 7
35939	1.98997653125453e-12	7.07170053750723e-16	29.5553102867496	CXCL2	C-X-C motif chemokine ligand 2
1095	2.88362414445734e-12	1.1179004242905e-15	29.1116795800043	DUOX2	dual oxidase 2
35810	4.42917323286599e-12	1.86015545736441e-15	28.6206833137192
42513	7.27829899527826e-12	3.29185843296167e-15	28.0731723878713	BACE2	beta-site APP-cleaving enzyme 2
39686	7.89199789874357e-12	3.8243835524053e-15	27.9298435796868	CXCL1	C-X-C motif chemokine ligand 1
26747	1.23185757014284e-11	6.36742298968969e-15	27.4440900840008	HSDL2	hydroxysteroid dehydrogenase like 2
15493	1.33184548509582e-11	7.43097417876215e-15	27.297384236238	VSIG10	V-set and immunoglobulin domain containing 10
7626	1.33184548509582e-11	7.74478863207496e-15	27.2581351635719	ADM	adrenomedullin
36567	1.3950541567844e-11	8.70242559632528e-15	27.1475964793827	ADCY4	adenylate cyclase 4
25428	1.3950541567844e-11	9.01372460285843e-15	27.1142960739751	BHLHE40	basic helix-loop-helix family member e40
30334	1.65923830499681e-11	1.13115586293394e-14	26.8994190065429	UGT2A3	UDP glucuronosyltransferase family 2 member A3
3396	1.65923830499681e-11	1.17927384861181e-14	26.8600492919573	CXCL8	C-X-C motif chemokine ligand 8
33419	2.78835538638503e-11	2.07185416704968e-14	26.3290208612101	SLC6A14	solute carrier family 6 member 14
16715	2.96890304821203e-11	2.30192133995893e-14	26.2301156501652	TTC19	tetratricopeptide repeat domain 19
35252	3.50168633034736e-11	2.82813717964347e-14	26.0370337763793	CHI3L1	chitinase 3 like 1
35379	3.57669439798957e-11	3.00426614808195e-14	25.9804452104504	TMEM98	transmembrane protein 98
22420	3.64370566252214e-11	3.17826623015112e-14	25.9277383247227	GCNT2	glucosaminyl (N-acetyl) transferase 2, I-branching enzyme (I blood group)
23389	4.55965975898417e-11	4.12452262232851e-14	25.6841387755491	PRSS22	protease, serine 22
40696	5.04933866232899e-11	4.73059446945599e-14	25.5562338967017	AGPAT4-IT1	AGPAT4 intronic transcript 1
17926	6.58676762415501e-11	6.38376393114461e-14	25.2772150114852
8732	7.70472208493702e-11	7.90861195331478e-14	25.0782973652056	RNF114	ring finger protein 114
11375	7.70472208493702e-11	7.96508065897735e-14	25.071697035963	COL1A1	collagen type I alpha 1 chain
28427	1.07769518472768e-10	1.1489287683664e-13	24.7324468577567	ZG16B	zymogen granule protein 16B
21338	1.23664817316869e-10	1.35833940323498e-13	24.5777948315988
4706	1.2721086651268e-10	1.43838609806287e-13	24.5249637679575	RTEL1	regulator of telomere elongation helicase 1
40921	2.1235572060165e-10	2.46973119521206e-13	24.0276040833785	CHERP	calcium homeostasis endoplasmic reticulum protein
37922	2.25416247132424e-10	2.69445019832645e-13	23.9477232909407	FOXQ1	forkhead box Q1
17849	2.49637247355937e-10	3.06461697988163e-13	23.8297656628739	ANKH	ANKH inorganic pyrophosphate transport regulator
28923	3.26816724768038e-10	4.11767534598226e-13	23.5596608793828	APH1B	aph-1 homolog B, gamma-secretase subunit
7734	4.03474750253408e-10	5.2138625089282e-13	23.3443626145629	SRD5A3	steroid 5 alpha-reductase 3
41109	4.17370298411825e-10	5.5282620129498e-13	23.2910285927776	UQCRQ	ubiquinol-cytochrome c reductase complex III subunit VII
7509	5.16564090696529e-10	7.00901072858248e-13	23.0751618478882	AGPAT4	1-acylglycerol-3-phosphate O-acyltransferase 4
28517	5.89652992685012e-10	8.34949148813548e-13	22.9162925031938	DAPP1	dual adaptor of phosphotyrosine and 3-phosphoinositides 1
7697	5.89652992685012e-10	8.3817056529497e-13	22.9127997159396	PDZK1IP1	PDZK1 interacting protein 1
2530	7.06685312830491e-10	1.04868459670593e-12	22.7097817061142	CD55	CD55 molecule (Cromer blood group)
14332	7.06685312830491e-10	1.05018816276419e-12	22.7084849738147
35172	7.69749863418654e-10	1.1687744259442e-12	22.6117044207093	C4BPA	complement component 4 binding protein alpha
12425	9.46596551863612e-10	1.46787602537486e-12	22.4059082121194	TIMP1	TIMP metallopeptidase inhibitor 1
27909	1.04706656619182e-09	1.65750021785228e-12	22.2963609994405
28579	1.11952649964762e-09	1.80837129231701e-12	22.2178892138979	IGHG4	immunoglobulin heavy constant gamma 4 (G4m marker)
10817	1.26990783132546e-09	2.09230792135421e-12	22.0866647588154	MNX1-AS1	MNX1 antisense RNA 1 (head to head)
26319	1.48103467787077e-09	2.56727815474522e-12	21.9028958066404
15102	1.48103467787077e-09	2.60883321540227e-12	21.8884873715717	MARS	methionyl-tRNA synthetase
38547	1.48103467787077e-09	2.61942652216183e-12	21.8848513979936	AGMAT	agmatinase
38422	1.48103467787077e-09	2.63154704667869e-12	21.8807093968087
23575	1.58708770045132e-09	2.9452978391951e-12	21.7797047454199
13187	1.58708770045132e-09	2.96757298484434e-12	21.7729522718833	KCNK6	potassium two pore domain channel subfamily K member 6
29626	1.58708770045132e-09	3.00794258832322e-12	21.7608440315909	PCDH17	protocadherin 17
9733	1.58708770045132e-09	3.02507508970175e-12	21.755754906373
26813	1.66777694595044e-09	3.23275236664168e-12	21.6962802062105	CNTNAP2	contactin associated protein-like 2
19366	1.71535679178973e-09	3.38039556435915e-12	21.6562989875071	PSKH1	protein serine kinase H1
38270	2.4608654083549e-09	4.92904488331084e-12	21.3193238882033	HMGN3	high mobility group nucleosomal binding domain 3
17309	2.569812448876e-09	5.23028313882497e-12	21.2664324477281
23706	2.84170824918555e-09	5.87547095521985e-12	21.1628039050633
41267	2.96744230352721e-09	6.23130289233278e-12	21.1104638959254	CXCL3	C-X-C motif chemokine ligand 3
15581	3.06996360739244e-09	6.54576462130584e-12	21.0666618252743
32297	3.08273913432201e-09	6.67259552883552e-12	21.0495935096458
26795	3.12185567327901e-09	6.85811803912169e-12	21.025207696574	PKM	pyruvate kinase, muscle
27864	3.1722037028638e-09	7.07120422231707e-12	20.9980073659566	ZNF124	zinc finger protein 124
16982	3.17482360396759e-09	7.17961014013476e-12	20.9844853126701	CCL11	C-C motif chemokine ligand 11
8101	3.22933783918371e-09	7.40721672746797e-12	20.9567530743624
14919	3.77276227860202e-09	8.80928143127524e-12	20.8028658233095	SYTL1	synaptotagmin like 1
18784	3.77276227860202e-09	8.89744932279989e-12	20.794032876716	SLC16A3	solute carrier family 16 member 3
15601	3.84281086166217e-09	9.18679342776381e-12	20.7656539951855	IRAK3	interleukin 1 receptor associated kinase 3
23455	4.30696755085405e-09	1.0435567820445e-11	20.6527167744569
27610	4.34305508125251e-09	1.06633128569875e-11	20.6335998545576	C4BPB	complement component 4 binding protein beta
37066	4.92991877765762e-09	1.2263479546412e-11	20.5098885088982	PIK3R3	phosphoinositide-3-kinase regulatory subunit 3
25985	5.11042404192575e-09	1.28775949883766e-11	20.4666921577762	TMEM173	transmembrane protein 173
39668	5.66918282605583e-09	1.44687421095306e-11	20.3637820601631	GOT1	glutamic-oxaloacetic transaminase 1
85	5.73960076475146e-09	1.48338845118601e-11	20.3417809418662
25683	5.93442272005473e-09	1.55291154721339e-11	20.3013622542676	STK35	serine/threonine kinase 35
31129	5.96937512331056e-09	1.58134250859813e-11	20.2853570830955	NCOA4	nuclear receptor coactivator 4
23342	5.99700010309397e-09	1.60803453045422e-11	20.2705930344184	LYPD5	LY6/PLAUR domain containing 5
7211	6.56207229292011e-09	1.78075231829582e-11	20.1806544231231	HSDL2	hydroxysteroid dehydrogenase like 2
31856	6.58642493984235e-09	1.8106067482916e-11	20.1660058857897	MIEF1	mitochondrial elongation factor 1
42585	6.58642493984235e-09	1.82991711839e-11	20.1566602377136
3225	6.81487086993604e-09	1.91540274499075e-11	20.1164493866968	ME2	malic enzyme 2
6989	6.98145181125237e-09	1.98477663432903e-11	20.0851269953109	TBC1D2B	TBC1 domain family member 2B
4158	7.75257308933107e-09	2.22904634280049e-11	19.9830169711775	MUC5AC	mucin 5AC, oligomeric mucus/gel-forming
41235	7.94131179613416e-09	2.31611268219858e-11	19.9493327187502	ACSF3	acyl-CoA synthetase family member 3
20312	7.94131179613416e-09	2.33462354929317e-11	19.9423361445244	VWA1	von Willebrand factor A domain containing 1
40163	8.15997786815059e-09	2.42526963839844e-11	19.9088636202526	CXCL2	C-X-C motif chemokine ligand 2
27197	8.2088581840041e-09	2.46631715161976e-11	19.8941194830369
8270	8.96757368950535e-09	2.72324070173e-11	19.8071104411489	SAMD9L	sterile alpha motif domain containing 9 like
7693	9.23310272015597e-09	2.83370407189642e-11	19.7722211813118	VMP1	vacuole membrane protein 1
6670	1.10349019194641e-08	3.42233825763571e-11	19.6067894424616	ACO2	aconitase 2
36434	1.13889317945079e-08	3.60542998951424e-11	19.5611600006338	ACO2	aconitase 2
38878	1.13889317945079e-08	3.60572241345795e-11	19.5610890105833	HADHA	hydroxyacyl-CoA dehydrogenase/3-ketoacyl-CoA thiolase/enoyl-CoA hydratase (trifunctional protein), alpha subunit
23983	1.17551404348725e-08	3.75963979793363e-11	19.5245075768193	AFG3L2	AFG3 like matrix AAA peptidase subunit 2
6025	1.21822236836859e-08	3.93558948235637e-11	19.4844976015555	TF	transferrin
22027	1.49449600874367e-08	4.87640036451221e-11	19.2972212094361	ZFAS1	ZNFX1 antisense RNA 1
30589	1.55392850918304e-08	5.1205242597619e-11	19.2545935898039	ANKRD36C	ankyrin repeat domain 36C
702	1.64012827025531e-08	5.45755675635773e-11	19.1989975498764
38099	1.70972418161125e-08	5.74437277533016e-11	19.1543493678354
28879	1.74843100218748e-08	5.93090570619906e-11	19.1265039016138	GRIN2A	glutamate ionotropic receptor NMDA type subunit 2A
11500	1.75756200654051e-08	6.01865906484766e-11	19.1137084983597	STX1A	syntaxin 1A
12037	1.82245828865249e-08	6.29976858841559e-11	19.0739520440615	MIR4435-2HG	MIR4435-2 host gene
6263	1.83372097701015e-08	6.39794099363883e-11	19.060488464664	DUOXA2	dual oxidase maturation factor 2
15631	1.85512825840966e-08	6.53256380973875e-11	19.0423611680972	ANXA5	annexin A5
42919	2.07764717708275e-08	7.38325222843906e-11	18.935866685002	TXNL4B	thioredoxin like 4B
12161	2.08094015041068e-08	7.46218119453335e-11	18.9266218110867	NCOA4	nuclear receptor coactivator 4
28521	2.12663270126649e-08	7.69473614207686e-11	18.8999459578619	HLA-G	major histocompatibility complex, class I, G
23831	2.15719008313314e-08	7.87499125780335e-11	18.879823255515
6960	2.1610273091927e-08	7.95881350545868e-11	18.8706236344344
7990	2.18124542938908e-08	8.10374182269639e-11	18.8549458678886	THOC5	THO complex 5
8746	2.31792456592985e-08	8.6864136992913e-11	18.7946482454635
14900	2.34824596156752e-08	8.87590545659365e-11	18.7759156820883	TMEM158	transmembrane protein 158 (gene/pseudogene)
16868	2.3739629109914e-08	9.08102856150572e-11	18.7560874890786	FIP1L1	factor interacting with PAPOLA and CPSF1
19167	2.3739629109914e-08	9.12649694410987e-11	18.7517535289852	IL1B	interleukin 1 beta
14372	2.44414717831052e-08	9.47527496922086e-11	18.7192159668413	UNC13D	unc-13 homolog D
16988	2.51011447765602e-08	9.81210350185366e-11	18.6889208675471	TOMM22	translocase of outer mitochondrial membrane 22
414	2.5358706781335e-08	9.99470901118714e-11	18.6729327979303	HCFC1	host cell factor C1
18298	2.62210730321422e-08	1.045186257035e-10	18.634165055736	SLC5A6	solute carrier family 5 member 6
38248	2.62210730321422e-08	1.05040158169724e-10	18.6298515315001	HCP5	HLA complex P5 (non-protein coding)
17115	2.74626008165857e-08	1.10900856176042e-10	18.5828126764067	CENPBD1	CENPB DNA-binding domain containing 1
16935	2.77165476290451e-08	1.1328465313729e-10	18.5643938904472	ADGRF1	adhesion G protein-coupled receptor F1
29454	2.77165476290451e-08	1.13717178680905e-10	18.5610938818177	RAMP3	receptor (G protein-coupled) activity modifying protein 3
13269	2.79477374480057e-08	1.15568598350608e-10	18.5471099611212	CBWD5	COBW domain containing 5
20903	3.07409851284151e-08	1.28112265993589e-10	18.4579360621376	SLC39A5	solute carrier family 39 member 5
41240	3.07441602226148e-08	1.29118719032756e-10	18.4511674631362
20144	3.29674482719495e-08	1.40275130171935e-10	18.3795154737837
38048	3.29674482719495e-08	1.40698440606471e-10	18.3769113408428	PXMP2	peroxisomal membrane protein 2
28123	3.29674482719495e-08	1.41651179820678e-10	18.371079064813	PLCB3	phospholipase C beta 3
25640	3.44309194591992e-08	1.49051599390473e-10	18.3270809528514	SMOX	spermine oxidase
27488	3.51647358175854e-08	1.53364325624282e-10	18.3024461448106	LPCAT1	lysophosphatidylcholine acyltransferase 1
34707	3.73659657097613e-08	1.64171717274909e-10	18.2436602700909
28081	3.76466763048785e-08	1.66621265547857e-10	18.2308797783948	UBQLN4	ubiquilin 4
21692	3.89532395688947e-08	1.736624365351e-10	18.1951720532176	PLA2G2A	phospholipase A2 group IIA
16269	4.18626770314575e-08	1.87985788827699e-10	18.1268377884016	PML	promyelocytic leukemia
38590	4.24306926225664e-08	1.91907248405999e-10	18.1090446231105	AFAP1L2	actin filament associated protein 1 like 2
24107	4.31221901261366e-08	1.9642788679283e-10	18.0889825657984	TMEM132A	transmembrane protein 132A
17371	4.64740187628878e-08	2.13197346524846e-10	18.0184278936091	ANP32D	acidic nuclear phosphoprotein 32 family member D
16750	4.68669096269429e-08	2.16831902390076e-10	18.0038761494236	PPP2R5D	protein phosphatase 2 regulatory subunit B'delta
28022	4.68669096269429e-08	2.18027879636873e-10	17.9991415748083
40692	5.00478926530775e-08	2.34442864724954e-10	17.9366833746786	FASTKD1	FAST kinase domains 1
10875	5.2064613592246e-08	2.45571932043287e-10	17.8968000701721	VIL1	villin 1
30894	5.33221526526905e-08	2.53225962394053e-10	17.8704152830526	C21orf33	chromosome 21 open reading frame 33
39410	5.34431901875539e-08	2.55527303345544e-10	17.8626393836639	HNF1A	HNF1 homeobox A
4223	5.73750125639645e-08	2.76180037217507e-10	17.7958630308191	DDC	dopa decarboxylase
16361	5.82585932639593e-08	2.83167314589105e-10	17.7744073883454	EPB41L3	erythrocyte membrane protein band 4.1 like 3
11797	5.82585932639593e-08	2.84197440810811e-10	17.7712894787275	KAT14	lysine acetyltransferase 14
14180	5.89808453458949e-08	2.8962617085275e-10	17.755044379361
23795	6.0723836833315e-08	3.01392301485582e-10	17.7208652169244	PCNX2	pecanex homolog 2 (Drosophila)
14638	6.0723836833315e-08	3.02108640961766e-10	17.7188280449792
33784	6.64570523479764e-08	3.32779062930036e-10	17.6358910309089	PPP1R13L	protein phosphatase 1 regulatory subunit 13 like
19686	7.31709655065595e-08	3.71024190474613e-10	17.5426671220366	PMEPA1	prostate transmembrane protein, androgen induced 1
42497	7.31709655065595e-08	3.7184635587154e-10	17.540771299471	SAA4	serum amyloid A4, constitutive
2334	7.31709655065595e-08	3.73490099826724e-10	17.5369936586479	OGDHL	oxoglutarate dehydrogenase-like
36660	7.52291478749348e-08	3.86426132716761e-10	17.5078369648401	DNAJC11	DnaJ heat shock protein family (Hsp40) member C11
39935	7.9614924005218e-08	4.11526388862017e-10	17.453971469892
3507	8.25409410021021e-08	4.29317422670364e-10	17.4177633730301	TMED6	transmembrane p24 trafficking protein 6
9646	9.01163007581069e-08	4.74459636661608e-10	17.3322856966412	TMEM38B	transmembrane protein 38B
11481	9.01163007581069e-08	4.74541481668651e-10	17.3321382977389	TFF1	trefoil factor 1
27272	9.17229110795235e-08	4.85964896848286e-10	17.3118129987905	NOS2	nitric oxide synthase 2
39599	9.4474680183307e-08	5.07306691510469e-10	17.2751002654802	STRBP	spermatid perinuclear RNA binding protein
30134	9.4474680183307e-08	5.08053815691402e-10	17.2738434530132
17326	9.4474680183307e-08	5.09700574743564e-10	17.2710798484692	TNNC2	troponin C2, fast skeletal type
24932	9.49477738850322e-08	5.15320346730161e-10	17.2617160877072	HBG1	hemoglobin subunit gamma 1
27586	9.64867746263964e-08	5.26790234278639e-10	17.2429204606614	NDUFC2	NADH:ubiquinone oxidoreductase subunit C2
42331	1.01043267889721e-07	5.55940085078341e-10	17.1969516815132	C19orf24	chromosome 19 open reading frame 24
10435	1.01043267889721e-07	5.60479277532966e-10	17.1900130876947	FAP	fibroblast activation protein alpha
19949	1.01043267889721e-07	5.61460298411578e-10	17.1885209567179	CCL20	C-C motif chemokine ligand 20
8178	1.03354902432698e-07	5.77644185593356e-10	17.1642779674136	IL3RA	interleukin 3 receptor subunit alpha
19489	1.04318782204609e-07	5.86401373121467e-10	17.1514442187742	CCNO	cyclin O
35828	1.05096013714229e-07	5.94165613490666e-10	17.1402263895669
36291	1.05756156039267e-07	6.01314320052689e-10	17.1300279359731	BCL2L11	BCL2 like 11
16863	1.11935053588167e-07	6.40062818540593e-10	17.0767941513279	CARHSP1	calcium regulated heat stable protein 1
43518	1.27146254816611e-07	7.3115052521021e-10	16.9634761373066	KIAA2013	KIAA2013
31339	1.33843523895548e-07	7.73986908874556e-10	16.9150278496981
32928	1.3385628175815e-07	7.78385046083445e-10	16.9102075549311
17060	1.34055813736413e-07	7.83876148035496e-10	16.9042278225804	SUCLG1	succinate-CoA ligase alpha subunit
1490	1.36527992383367e-07	8.02742605600981e-10	16.8839999215716	IFITM2	interferon induced transmembrane protein 2
4569	1.38510669467776e-07	8.18874863106645e-10	16.8670804646074	CHRD	chordin
32880	1.5093309275768e-07	8.97192255198461e-10	16.7894505506255	ANKRD36BP2	ankyrin repeat domain 36B pseudogene 2
34188	1.53141762399358e-07	9.15268658134045e-10	16.7725056473612	TMEM98	transmembrane protein 98
16128	1.53446241735843e-07	9.27739287994041e-10	16.7610113516836	PRPF4B	pre-mRNA processing factor 4B
31145	1.53446241735843e-07	9.28746631558293e-10	16.7600896902788
10702	1.53446241735843e-07	9.31960116506382e-10	16.757156264396	DLX3	distal-less homeobox 3
29679	1.55908274330524e-07	9.5355911097329e-10	16.7377006323543	HBG1	hemoglobin subunit gamma 1
40932	1.55908274330524e-07	9.60700453950301e-10	16.7313656661624	SERF1A	small EDRK-rich factor 1A
23574	1.55908274330524e-07	9.70344350359367e-10	16.7228857368723	PROSC	proline synthetase cotranscribed homolog (bacterial)
9086	1.55908274330524e-07	9.71803832044634e-10	16.7216098214273	STX1A	syntaxin 1A
12579	1.55908274330524e-07	9.72097207010113e-10	16.7213535791228	USP5	ubiquitin specific peptidase 5
36125	1.57064831636013e-07	9.85056033238803e-10	16.7101121348556	PKDCC	protein kinase domain containing, cytoplasmic
33246	1.57064831636013e-07	9.8945668311115e-10	16.7063286042683	ACOX2	acyl-CoA oxidase 2
43452	1.63513417457803e-07	1.04060588740003e-09	16.6635573772699	LRP12	LDL receptor related protein 12
15120	1.63513417457803e-07	1.04345284852958e-09	16.6612394687025	LINC00152	long intergenic non-protein coding RNA 152
35129	1.63513417457803e-07	1.05301309452502e-09	16.6535022459353
31317	1.63513417457803e-07	1.05348321439321e-09	16.6531236031491	COX10	COX10, heme A:farnesyltransferase cytochrome c oxidase assembly factor
41994	1.63513417457803e-07	1.05649297317183e-09	16.6507035236387	NUP58	nucleoporin 58
43247	1.63546990502689e-07	1.06199344482266e-09	16.6462986404125
15992	1.64970404242161e-07	1.07887637718146e-09	16.6329208606999	MKI67	marker of proliferation Ki-67
40488	1.64970404242161e-07	1.08718585549355e-09	16.6264139375127	CHCHD4	coiled-coil-helix-coiled-coil-helix domain containing 4
37021	1.64970404242161e-07	1.08722499403634e-09	16.6263834081025	OSBPL3	oxysterol binding protein like 3
3315	1.69950239079367e-07	1.12553463239873e-09	16.5970201968287	OTUD7A	OTU deubiquitinase 7A
9786	1.73956163485918e-07	1.1576846184047e-09	16.5731463066581
27177	1.80306848372495e-07	1.20593907311934e-09	16.538540944315	HS3ST1	heparan sulfate-glucosamine 3-sulfotransferase 1
5283	1.80306848372495e-07	1.21621883990945e-09	16.5313496140775	DRD4	dopamine receptor D4
27270	1.80306848372495e-07	1.21742363862026e-09	16.5305108019329
29980	1.83546899033109e-07	1.24522997987184e-09	16.5113806229953	ADGRG6	adhesion G protein-coupled receptor G6
13913	1.89199261264218e-07	1.28968934957518e-09	16.481671553671	NCKAP5	NCK associated protein 5
21374	1.95676037112353e-07	1.34016023350193e-09	16.4491731090339	GNAT1	G protein subunit alpha transducin 1
1806	2.0073467719199e-07	1.38129114950875e-09	16.4235893885408	THEG	theg spermatid protein
25079	2.08384915913489e-07	1.44066589149986e-09	16.3879824575582	ETFDH	electron transfer flavoprotein dehydrogenase
27455	2.11224674043689e-07	1.46712234022721e-09	16.3725909881859	CD55	CD55 molecule (Cromer blood group)
43266	2.23440484498576e-07	1.55918926961596e-09	16.3211313951253	CCDC88B	coiled-coil domain containing 88B
22694	2.24533475084805e-07	1.57733352895814e-09	16.3113524028411	CLDN12	claudin 12
40848	2.24533475084805e-07	1.58132382142817e-09	16.3092170339033	LINC01480	long intergenic non-protein coding RNA 1480
23003	2.26208516352756e-07	1.60540162015629e-09	16.2964462998373	FKBP10	FK506 binding protein 10
20093	2.26208516352756e-07	1.60773643463224e-09	16.2952182226856	SFXN1	sideroflexin 1
5791	2.39008432805323e-07	1.70643095076489e-09	16.244888042399	CTSK	cathepsin K
19664	2.40871096473069e-07	1.72751125596114e-09	16.2345192478507	S100Z	S100 calcium binding protein Z
20391	2.49255134316308e-07	1.79569344680935e-09	16.2018360101217	CDC25A	cell division cycle 25A
35289	2.50303072787885e-07	1.81132933722576e-09	16.1945175406393
10751	2.54667092999519e-07	1.85113703963597e-09	16.1761693141731	IFFO2	intermediate filament family orphan 2
35672	2.71326092946679e-07	1.98099428202977e-09	16.118969032854	ANO5	anoctamin 5
4839	2.82655637740353e-07	2.07284453599083e-09	16.080750840157	S100A11	S100 calcium binding protein A11
7788	2.84244617706003e-07	2.10141125720618e-09	16.0692122387301	SDR16C5	short chain dehydrogenase/reductase family 16C, member 5
8858	2.84244617706003e-07	2.1028628757083e-09	16.0686301380994	PRDX2	peroxiredoxin 2
3671	2.88376018899316e-07	2.14274356615761e-09	16.0527945671068	AQP9	aquaporin 9
33894	2.89895777219951e-07	2.16340132253695e-09	16.044708456585	BRI3BP	BRI3 binding protein
40242	2.93173635267247e-07	2.19733421793633e-09	16.0315936477843	FKBP4	FK506 binding protein 4
17692	2.97692492585081e-07	2.24082027435304e-09	16.0150822459735	LZIC	leucine zipper and CTNNBIP1 domain containing
31957	3.17435279892877e-07	2.39968519399539e-09	15.9573948926664
27742	3.20202375367339e-07	2.43674028711805e-09	15.9444941635853	EPHX2	epoxide hydrolase 2
13636	3.20202375367339e-07	2.44129225905188e-09	15.9429230652642	MYEOV	myeloma overexpressed
6745	3.25175770311904e-07	2.48971562847843e-09	15.9263905435287	KYNU	kynureninase
13572	3.25692189029974e-07	2.5041914127135e-09	15.921511233612	SLPI	secretory leukocyte peptidase inhibitor
35894	3.30442423680826e-07	2.5513904264301e-09	15.9057974211173	AK2	adenylate kinase 2
16260	3.39786020884359e-07	2.63451072598844e-09	15.8788245631902	LINC00963	long intergenic non-protein coding RNA 963
6690	3.51241961371072e-07	2.73468090361273e-09	15.8474375663306	RNF145	ring finger protein 145
25830	3.61088202158231e-07	2.82300655560806e-09	15.8207098020762	FCGR3A	Fc fragment of IgG receptor IIIa
41073	3.62526401705847e-07	2.84596225413584e-09	15.8139014283673	DENND3	DENN domain containing 3
19962	3.6281121054345e-07	2.85991908550113e-09	15.8097890423001	KMT5B	lysine methyltransferase 5B
18238	3.63888300161556e-07	2.89148169750722e-09	15.8005633013786
1056	3.63888300161556e-07	2.89192097434073e-09	15.8004356191389
18041	3.69563057215949e-07	2.94895894334623e-09	15.7840207906455	GPR4	G protein-coupled receptor 4
18051	3.72597294666032e-07	2.98520802084305e-09	15.773754425583	MADCAM1	mucosal vascular addressin cell adhesion molecule 1
41451	3.72727757683876e-07	3.00584902638013e-09	15.7679645996385	TRIM22	tripartite motif containing 22
28888	3.72727757683876e-07	3.01033596371936e-09	15.7667113177718	ASRGL1	asparaginase like 1
